# Supplementary material for: Integrin–ECM interactions and membrane-associated Catalase cooperate to promote resilience of the Drosophila intestinal epithelium
Source: PLoS Biol. 2022 May 6;20(5):e3001635. doi: 10.1371/journal.pbio.3001635 (PMC9116668; doi:10.1371/journal.pbio.3001635)
Supplement: S1 Table — (XLSX) [file pbio.3001635.s008.xlsx]

## Sheet: Feuil1
	Supplemental Table 1						Exclusive Spectrum Count
#	Identified Proteins (110/312)	Accession Number	Alternate ID	Molecular Weight	Protein Grouping Ambiguity	Taxonomy	Mock	Diedel
1	ATP synthase subunit beta, mitochondrial OS=Drosophila melanogaster GN=ATPsynbeta PE=1 SV=3	ATPB_DROME	ATPsynbeta	54 kDa	true	unknown	27	18
2	Actin-42A OS=Drosophila melanogaster GN=Act42A PE=1 SV=3	ACT2_DROME	Act42A	42 kDa	true	unknown	22	22
4	Heat shock 70 kDa protein cognate 4 OS=Drosophila melanogaster GN=Hsc70-4 PE=1 SV=3	HSP7D_DROME	Hsc70-4	71 kDa	true	unknown	19	22
3	Heat shock 70 kDa protein cognate 3 OS=Drosophila melanogaster GN=Hsc70-3 PE=2 SV=2	HSP7C_DROME	Hsc70-3	72 kDa	true	unknown	21	12
8	Heat shock protein 83 OS=Drosophila melanogaster GN=Hsp83 PE=1 SV=1	HSP83_DROME	Hsp83	82 kDa	true	unknown	11	20
5	Elongation factor 1-alpha 1 OS=Drosophila melanogaster GN=Ef1alpha48D PE=1 SV=2	EF1A1_DROME	Ef1alpha48D	50 kDa		unknown	17	17
6	ATP synthase subunit alpha, mitochondrial OS=Drosophila melanogaster GN=blw PE=1 SV=2	ATPA_DROME	blw	59 kDa	true	unknown	13	14
7	ADP,ATP carrier protein OS=Drosophila melanogaster GN=sesB PE=2 SV=4	ADT_DROME	sesB	34 kDa		unknown	12	17
9	Annexin B11 OS=Drosophila melanogaster GN=AnxB11 PE=2 SV=2	ANX11_DROME	AnxB11	56 kDa		unknown	9	7
42	GDP-fucose protein O-fucosyltransferase 1 OS=Drosophila melanogaster GN=O-fut1 PE=1 SV=1	OFUT1_DROME	O-fut1	47 kDa		unknown	3	3
14	Protein disulfide-isomerase OS=Drosophila melanogaster GN=Pdi PE=2 SV=1	PDI_DROME	Pdi	56 kDa		unknown	6	9
10	Calcium-transporting ATPase sarcoplasmic/endoplasmic reticulum type OS=Drosophila melanogaster GN=Ca-P60A PE=1 SV=2	ATC1_DROME	Ca-P60A	112 kDa		unknown	9	4
12	Heat shock 70 kDa protein cognate 5 OS=Drosophila melanogaster GN=Hsc70-5 PE=1 SV=2	HSP7E_DROME	Hsc70-5	74 kDa	true	unknown	8	8
13	Elongation factor 2 OS=Drosophila melanogaster GN=EF2 PE=1 SV=4	EF2_DROME	EF2	94 kDa		unknown	8	6
15	Tubulin beta-1 chain OS=Drosophila melanogaster GN=betaTub56D PE=1 SV=2	TBB1_DROME (+1)	betaTub56D	50 kDa	true	unknown	6	9
64	Guanine nucleotide-binding protein subunit beta-like protein OS=Drosophila melanogaster GN=Rack1 PE=1 SV=2	GBLP_DROME	Rack1	36 kDa		unknown	0	9
25	Succinate--CoA ligase [ADP/GDP-forming] subunit alpha, mitochondrial OS=Drosophila melanogaster GN=Scsalpha PE=2 SV=3	SUCA_DROME	Scsalpha	34 kDa		unknown	4	9
18	Tubulin alpha-1 chain OS=Drosophila melanogaster GN=alphaTub84B PE=1 SV=1	TBA1_DROME (+1)	alphaTub84B	50 kDa	true	unknown	5	6
11	Voltage-dependent anion-selective channel OS=Drosophila melanogaster GN=porin PE=1 SV=3	VDAC_DROME	porin	31 kDa		unknown	9	6
36	Elongation factor 1-gamma OS=Drosophila melanogaster GN=Ef1gamma PE=2 SV=2	EF1G_DROME	Ef1gamma	49 kDa		unknown	3	7
16	Probable cytochrome P450 12d1 distal, mitochondrial OS=Drosophila melanogaster GN=Cyp12d1-d PE=2 SV=1	CCD1D_DROME	Cyp12d1-d	60 kDa		unknown	6	7
19	Probable citrate synthase, mitochondrial OS=Drosophila melanogaster GN=kdn PE=2 SV=1	CISY_DROME	kdn	52 kDa		unknown	5	8
65	Protein disulfide-isomerase A6 homolog OS=Drosophila melanogaster GN=CaBP1 PE=1 SV=1	PDIA6_DROME	CaBP1	47 kDa		unknown	0	6
26	Cofilin/actin-depolymerizing factor homolog OS=Drosophila melanogaster GN=tsr PE=1 SV=1	CADF_DROME	tsr	17 kDa		unknown	4	6
20	60 kDa heat shock protein, mitochondrial OS=Drosophila melanogaster GN=Hsp60 PE=1 SV=3	CH60_DROME	Hsp60	61 kDa	true	unknown	5	9
17	Glutamate dehydrogenase, mitochondrial OS=Drosophila melanogaster GN=Gdh PE=1 SV=2	DHE3_DROME	Gdh	63 kDa		unknown	6	4
21	3-hydroxyacyl-CoA dehydrogenase type-2 OS=Drosophila melanogaster GN=scu PE=1 SV=1	HCD2_DROME	scu	27 kDa		unknown	5	5
27	Probable medium-chain specific acyl-CoA dehydrogenase, mitochondrial OS=Drosophila melanogaster GN=CG12262 PE=2 SV=1	ACADM_DROME	CG12262	46 kDa		unknown	4	4
28	ATP synthase subunit gamma, mitochondrial OS=Drosophila melanogaster GN=ATPsyngamma PE=2 SV=2	ATPG_DROME	ATPsyngamma	33 kDa		unknown	4	4
29	Probable cysteine desulfurase, mitochondrial OS=Drosophila melanogaster GN=CG12264 PE=2 SV=1	NFS1_DROME	CG12264	51 kDa		unknown	4	3
22	T-complex protein 1 subunit gamma OS=Drosophila melanogaster GN=Cctgamma PE=2 SV=2	TCPG_DROME	Cctgamma	59 kDa		unknown	5	5
40	Single-stranded DNA-binding protein, mitochondrial OS=Drosophila melanogaster GN=mtSSB PE=1 SV=2	SSBP_DROME	mtSSB	16 kDa		unknown	3	6
24	ATP synthase subunit b, mitochondrial OS=Drosophila melanogaster GN=ATPsynB PE=2 SV=2	AT5F1_DROME	ATPsynB	27 kDa		unknown	5	4
30	Succinate dehydrogenase [ubiquinone] flavoprotein subunit, mitochondrial OS=Drosophila melanogaster GN=SdhA PE=2 SV=3	SDHA_DROME	SdhA	72 kDa		unknown	4	5
46	14-3-3 protein zeta OS=Drosophila melanogaster GN=14-3-3zeta PE=1 SV=1	1433Z_DROME	14-3-3zeta	28 kDa	true	unknown	2	4
66	Eukaryotic initiation factor 4A OS=Drosophila melanogaster GN=eIF-4a PE=1 SV=3	IF4A_DROME	eIF-4a	46 kDa		unknown	0	5
23	Probable elongation factor 1-beta OS=Drosophila melanogaster GN=Ef1beta PE=1 SV=3	EF1B_DROME	Ef1beta	24 kDa		unknown	5	4
37	Peroxiredoxin 1 OS=Drosophila melanogaster GN=Jafrac1 PE=1 SV=1	PRDX1_DROME	Jafrac1	22 kDa	true	unknown	3	4
31	Stromal interaction molecule homolog OS=Drosophila melanogaster GN=Stim PE=1 SV=1	STIM_DROME	Stim	65 kDa		unknown	4	5
47	Thioredoxin domain-containing protein 5 homolog OS=Drosophila melanogaster GN=prtp PE=1 SV=2	TXND5_DROME	prtp	47 kDa		unknown	2	7
32	LIM and SH3 domain protein Lasp OS=Drosophila melanogaster GN=Lasp PE=1 SV=2	LASP1_DROME	Lasp	74 kDa		unknown	4	3
35	Transitional endoplasmic reticulum ATPase TER94 OS=Drosophila melanogaster GN=TER94 PE=1 SV=1	TERA_DROME	TER94	89 kDa		unknown	4	3
41	Failed axon connections OS=Drosophila melanogaster GN=fax PE=1 SV=1	FAXC_DROME	fax	47 kDa		unknown	3	5
67	60S ribosomal protein L4 OS=Drosophila melanogaster GN=RpL4 PE=1 SV=2	RL4_DROME	RpL4	45 kDa		unknown	0	3
33	Pyruvate kinase OS=Drosophila melanogaster GN=PyK PE=2 SV=2	KPYK_DROME	PyK	57 kDa		unknown	4	6
68	Krueppel homolog 2 OS=Drosophila melanogaster GN=Kr-h2 PE=1 SV=1	KRH2_DROME	Kr-h2	31 kDa		unknown	0	2
69	40S ribosomal protein S8 OS=Drosophila melanogaster GN=RpS8 PE=1 SV=1	RS8_DROME	RpS8	24 kDa		unknown	0	7
58	Protein l(2)37Cc OS=Drosophila melanogaster GN=l(2)37Cc PE=2 SV=2	L2CC_DROME	l	30 kDa		unknown	2	2
62	V-type proton ATPase catalytic subunit A isoform 2 OS=Drosophila melanogaster GN=Vha68-2 PE=1 SV=2	VATA2_DROME	Vha68-2	68 kDa		unknown	2	4
70	60S ribosomal protein L5 OS=Drosophila melanogaster GN=RpL5 PE=1 SV=2	RL5_DROME	RpL5	34 kDa		unknown	0	5
49	40S ribosomal protein S3 OS=Drosophila melanogaster GN=RpS3 PE=1 SV=1	RS3_DROME	RpS3	27 kDa		unknown	2	2
51	205 kDa microtubule-associated protein OS=Drosophila melanogaster GN=Map205 PE=1 SV=2	MA205_DROME	Map205	127 kDa		unknown	2	3
44	Putative ATP synthase subunit f, mitochondrial OS=Drosophila melanogaster GN=CG4692 PE=3 SV=1	ATPK_DROME	CG4692	12 kDa		unknown	3	0
71	60S ribosomal protein L18 OS=Drosophila melanogaster GN=RpL18 PE=1 SV=1	RL18_DROME	RpL18	22 kDa		unknown	0	3
72	Catalase OS=Drosophila melanogaster GN=Cat PE=1 SV=2	CATA_DROME	Cat	57 kDa		unknown	0	4
73	Clathrin heavy chain OS=Drosophila melanogaster GN=Chc PE=1 SV=1	CLH_DROME	Chc	191 kDa		unknown	0	2
74	Filamin-A OS=Drosophila melanogaster GN=cher PE=1 SV=2	FLNA_DROME	cher	239 kDa		unknown	0	4
50	60S ribosomal protein L14 OS=Drosophila melanogaster GN=RpL14 PE=1 SV=1	RL14_DROME	RpL14	19 kDa		unknown	2	2
34	CCHC-type zinc finger protein CG3800 OS=Drosophila melanogaster GN=CG3800 PE=1 SV=1	Y3800_DROME	CG3800	18 kDa		unknown	4	3
48	V-type proton ATPase subunit B OS=Drosophila melanogaster GN=Vha55 PE=2 SV=1	VATB_DROME (+2)	Vha55	55 kDa		unknown	2	2
57	60S acidic ribosomal protein P0 OS=Drosophila melanogaster GN=RpLP0 PE=1 SV=1	RLA0_DROME	RpLP0	34 kDa	true	unknown	2	2
75	Annexin B9 OS=Drosophila melanogaster GN=AnxB9 PE=2 SV=2	ANXB9_DROME	AnxB9	36 kDa		unknown	0	3
76	V-type proton ATPase subunit E OS=Drosophila melanogaster GN=Vha26 PE=2 SV=1	VATE_DROME	Vha26	26 kDa		unknown	0	2
77	Annexin B10 OS=Drosophila melanogaster GN=AnxB10 PE=2 SV=3	ANX10_DROME	AnxB10	36 kDa		unknown	0	5
78	Calreticulin OS=Drosophila melanogaster GN=Crc PE=1 SV=2	CALR_DROME	Crc	47 kDa		unknown	0	3
38	Glutamine synthetase 1, mitochondrial OS=Drosophila melanogaster GN=Gs1 PE=2 SV=3	GLNA1_DROME	Gs1	44 kDa		unknown	3	3
39	Transmembrane emp24 domain-containing protein bai OS=Drosophila melanogaster GN=bai PE=2 SV=1	TMEDA_DROME	bai	24 kDa		unknown	3	3
54	Enolase OS=Drosophila melanogaster GN=Eno PE=1 SV=2	ENO_DROME	Eno	54 kDa	true	unknown	2	4
56	Dolichyl-diphosphooligosaccharide--protein glycosyltransferase 48 kDa subunit OS=Drosophila melanogaster GN=Ost48 PE=2 SV=2	OST48_DROME	Ost48	50 kDa		unknown	2	3
59	Mesencephalic astrocyte-derived neurotrophic factor homolog OS=Drosophila melanogaster GN=Manf PE=2 SV=2	ARMET_DROME (+2)	Manf	20 kDa		unknown	2	3
79	ATP synthase subunit O, mitochondrial OS=Drosophila melanogaster GN=ATPsynO PE=2 SV=2	ATPO_DROME	ATPsynO	22 kDa		unknown	0	2
45	Zinc transporter ZIP13 homolog OS=Drosophila melanogaster GN=Zip99C PE=2 SV=1	S39AD_DROME	Zip99C	39 kDa		unknown	3	0
80	40S ribosomal protein S4 OS=Drosophila melanogaster GN=RpS4 PE=1 SV=2	RS4_DROME	RpS4	29 kDa		unknown	0	3
81	Probable trans-2-enoyl-CoA reductase, mitochondrial OS=Drosophila melanogaster GN=CG16935 PE=3 SV=2	MECR_DROME	CG16935	39 kDa		unknown	0	2
82	Myosin heavy chain, non-muscle OS=Drosophila melanogaster GN=zip PE=1 SV=2	MYSN_DROME	zip	237 kDa		unknown	0	3
83	40S ribosomal protein S14a OS=Drosophila melanogaster GN=RpS14a PE=1 SV=1	RS14A_DROME (+2)	RpS14a	16 kDa		unknown	0	3
52	Nucleoplasmin-like protein OS=Drosophila melanogaster GN=Nlp PE=1 SV=1	NLP_DROME	Nlp	17 kDa		unknown	2	2
61	60S ribosomal protein L3 OS=Drosophila melanogaster GN=RpL3 PE=1 SV=3	RL3_DROME	RpL3	47 kDa		unknown	2	2
84	Inositol-3-phosphate synthase OS=Drosophila melanogaster GN=Inos PE=1 SV=1	INO1_DROME	Inos	62 kDa		unknown	0	3
85	Eukaryotic translation initiation factor 5A OS=Drosophila melanogaster GN=eIF-5A PE=2 SV=2	IF5A_DROME	eIF-5A	18 kDa		unknown	0	2
86	Protein catecholamines up OS=Drosophila melanogaster GN=Catsup PE=2 SV=1	CSUP_DROME	Catsup	49 kDa		unknown	0	2
87	Protein argonaute-2 OS=Drosophila melanogaster GN=AGO2 PE=1 SV=3	AGO2_DROME	AGO2	137 kDa		unknown	0	2
88	14-3-3 protein epsilon OS=Drosophila melanogaster GN=14-3-3epsilon PE=1 SV=2	1433E_DROME	14-3-3epsilon	30 kDa	true	unknown	0	2
89	40S ribosomal protein S6 OS=Drosophila melanogaster GN=RpS6 PE=1 SV=1	RS6_DROME	RpS6	28 kDa		unknown	0	2
90	Otefin OS=Drosophila melanogaster GN=Ote PE=1 SV=2	OTE_DROME	Ote	47 kDa		unknown	0	3
91	Polyadenylate-binding protein OS=Drosophila melanogaster GN=pAbp PE=1 SV=3	PABP_DROME	pAbp	70 kDa		unknown	0	3
53	Peptidyl-prolyl cis-trans isomerase OS=Drosophila melanogaster GN=Cyp1 PE=1 SV=2	PPIA_DROME	Cyp1	25 kDa		unknown	2	2
92	40S ribosomal protein S10b OS=Drosophila melanogaster GN=RpS10b PE=1 SV=2	RS10B_DROME	RpS10b	18 kDa		unknown	0	2
93	60S ribosomal protein L10a-2 OS=Drosophila melanogaster GN=RpL10Ab PE=1 SV=2	R10AB_DROME	RpL10Ab	24 kDa		unknown	0	2
94	Probable dolichol-phosphate mannosyltransferase OS=Drosophila melanogaster GN=CG10166 PE=3 SV=1	DPM1_DROME	CG10166	27 kDa		unknown	0	2
43	N-acetylgalactosaminyltransferase 7 OS=Drosophila melanogaster GN=GalNAc-T2 PE=2 SV=2	GALT7_DROME	GalNAc-T2	68 kDa		unknown	3	0
55	Superoxide dismutase [Mn], mitochondrial OS=Drosophila melanogaster GN=Sod2 PE=2 SV=3	SODM_DROME	Sod2	25 kDa		unknown	2	0
95	Protein sly1 homolog OS=Drosophila melanogaster GN=Slh PE=2 SV=4	SLY1_DROME	Slh	72 kDa		unknown	0	3
96	GrpE protein homolog, mitochondrial OS=Drosophila melanogaster GN=Roe1 PE=2 SV=2	GRPE_DROME	Roe1	24 kDa		unknown	0	2
97	60S ribosomal protein L15 OS=Drosophila melanogaster GN=RpL15 PE=1 SV=1	RL15_DROME	RpL15	24 kDa		unknown	0	2
98	60S ribosomal protein L31 OS=Drosophila melanogaster GN=RpL31 PE=1 SV=1	RL31_DROME	RpL31	15 kDa		unknown	0	2
99	60S ribosomal protein L36 OS=Drosophila melanogaster GN=RpL36 PE=1 SV=1	RL36_DROME	RpL36	14 kDa		unknown	0	3
100	60S ribosomal protein L7a OS=Drosophila melanogaster GN=RpL7A PE=1 SV=2	RL7A_DROME	RpL7A	31 kDa		unknown	0	2
101	60S ribosomal protein L13 OS=Drosophila melanogaster GN=RpL13 PE=1 SV=1	RL13_DROME	RpL13	25 kDa		unknown	0	2
102	60S ribosomal protein L24 OS=Drosophila melanogaster GN=RpL24 PE=1 SV=1	RL24_DROME	RpL24	18 kDa		unknown	0	2
103	Glycoprotein-N-acetylgalactosamine 3-beta-galactosyltransferase 1 OS=Drosophila melanogaster GN=C1GalTA PE=2 SV=1	C1GLT_DROME	C1GalTA	44 kDa		unknown	0	2
60	OCIA domain-containing protein 1 OS=Drosophila melanogaster GN=asrij PE=2 SV=1	OCAD1_DROME	asrij	29 kDa		unknown	2	0
63	Ribonucleoside-diphosphate reductase subunit M2 OS=Drosophila melanogaster GN=RnrS PE=1 SV=2	RIR2_DROME	RnrS	45 kDa		unknown	2	0
104	Cold shock domain-containing protein CG9705 OS=Drosophila melanogaster GN=CG9705 PE=1 SV=1	Y9705_DROME	CG9705	16 kDa		unknown	0	2
105	40S ribosomal protein S19a OS=Drosophila melanogaster GN=RpS19a PE=1 SV=3	RS19A_DROME	RpS19a	17 kDa		unknown	0	2
106	40S ribosomal protein S18 OS=Drosophila melanogaster GN=RpS18 PE=1 SV=1	RS18_DROME	RpS18	18 kDa		unknown	0	2
107	Adenosylhomocysteinase OS=Drosophila melanogaster GN=Ahcy13 PE=2 SV=2	SAHH_DROME	Ahcy13	47 kDa		unknown	0	2
108	Inorganic pyrophosphatase OS=Drosophila melanogaster GN=Nurf-38 PE=1 SV=3	IPYR_DROME	Nurf-38	38 kDa		unknown	0	2
109	60S ribosomal protein L8 OS=Drosophila melanogaster GN=RpL8 PE=1 SV=1	RL8_DROME	RpL8	28 kDa		unknown	0	2
110	Bifunctional glutamate/proline--tRNA ligase OS=Drosophila melanogaster GN=Aats-glupro PE=1 SV=2	SYEP_DROME	Aats-glupro	189 kDa		unknown	0	2
