# Supplementary material for: Integrin–ECM interactions and membrane-associated Catalase cooperate to promote resilience of the Drosophila intestinal epithelium
Source: PLoS Biol. 2022 May 6;20(5):e3001635. doi: 10.1371/journal.pbio.3001635 (PMC9116668; doi:10.1371/journal.pbio.3001635)
Supplement: S2 Table — (XLSX) [file pbio.3001635.s009.xlsx]

## Sheet: Feuil1
		Supplemental Table 2
			Forward	Reverse
			Primers for Cloning
		Mys	TAAACTAGTATGATCCTCGAGAGAAAC	TAAGCGGCCGCCTATTTGCCCGCATACATG
		If	TAAGGTACCATGAGTGGAGATTCCATCCAC	TAAGCGGCCGCCTACAGGTGCTCGTCGCCGTGGTATC
		pB-Die-V5	TAAACCGGTATGGCATCC	ATTTCTAGATCAATGGTG
		FLAG-CAT	TAAGGTACCATGGACTACAAAGACGATGACGACAAGATGGCTGGACGCGATGCG	TAAGCGGCCGCTTAGAACTTCGAGGACTTGGCCA
			Overlapping PCR Primers
		Die RGE Fragment 1	TAAGGTACCATGGCATCCCCAGTAGTC	CTCGCACTCGCCTCTGTCCATC
		Die RGE Fragment 2	GATGGACAGAGGCGAGTGCGAG	TAACTCGAGAAATGGCAGCCTGGT
		Chimeric Cbb fargment 1	TAAAACTAGTATGGCCTCACCGTTGACCCGC	GTAAATATCACAGGCGAAGTCCAAT
		Chimeric Cbb fargment 2	GACTTCGCCTGTGATATTTACAAGGTTTTCATGTTGGGC	TAAGCGGCCGCCTATTTGCCCGCATACATG
		Chimeric Ccb fargment 1	TAAAACTAGTATGGCCTCACCGTTGACCCGC	GATGAGAGTGATGATCAAGGACAGC
		Chimeric Ccb fargment 2	CTTGATCATCACTCTCATCCTGTGGAAGCTGCTCACT	TAAGCGGCCGCCTATTTGCCCGCATACATG
