# Supplementary material for: Integrin–ECM interactions and membrane-associated Catalase cooperate to promote resilience of the Drosophila intestinal epithelium
Source: PLoS Biol. 2022 May 6;20(5):e3001635. doi: 10.1371/journal.pbio.3001635 (PMC9116668; doi:10.1371/journal.pbio.3001635)
Supplement: S1 Data — (XLSX) [file pbio.3001635.s010.xlsx]

## Sheet: Figure 1 B
						Statistic
	Figure 1 B
							Wt (rev.)	dieΔ1	dieΔ1/Δ2
	Wt (rev.)	dieΔ1	dieΔ1/Δ2			Number of values	80	119	58
	1.89	5.39	2.97
	2.06	3.79	1.81			Minimum	0.94	0.99	1.2
	0.99	2.97	2.4			Maximum	4.83	9.49	7.98
	1.07	3.45	3.07			Range	3.89	8.5	6.78
	1.57	5	2.13
	1.31	3.04	4.16			Mean	2.149	3.35	3.201
	1.4	0.99	1.63			Std. Deviation	0.8845	1.39	1.606
	0.94	4.4	1.23			Std. Error of Mean	0.09889	0.1274	0.2108
	0.99	3.5	1.95
	1.74	2.37	1.65
	1.98	2.6	3.15
	2.27	4.42	1.57
	0.99	1.82	1.77
	2.39	4.42	2.03
	2.08	2.99	2.31
	1.31	2.21	2.74
	1.57	3.13	7.16
	1.52	1.31	2.08
	1.04	7.03	1.87
	1.77	2.34	7.98
	1.65	6.56	7.02
	1.05	3.38	2.61
	0.99	2.86	2.63
	1.23	4.36	3.64
	1.84	4.45	2.55
	1.56	5.34	2.47
	1.69	3.75	6.09
	2.08	3.72	4.3
	1.73	4.52	2.4
	1.04	5.64	6.9
	2.78	2.39	1.82
	3.93	6.81	5.72
	2.81	2.96	3.25
	2.5	4.54	3.38
	3.68	4.47	2.96
	2.22	3.92	5.33
	2.73	3.03	1.2
	2.47	2.73	2.34
	3.09	3.16	5.56
	1.56	3.96	3.03
	2.08	3.44	5.64
	1.69	5.84	3.9
	1.31	2.89	1.43
	2.99	3.22	2.21
	2.75	5.7	2.47
	1.48	3.33	3.43
	1.86	5.82	3.34
	3.13	2.78	1.99
	1.69	4.53	4.86
	2.08	3.46	3.81
	2.61	1.85	2.75
	2.86	1.38	3.31
	1.33	4.11	3.33
	2.47	2.73	2.27
	1.86	2.63	1.82
	4.83	2.74	3.01
	2.4	2.27	2.24
	2.34	4.16	2.96
	3.14	9.49
	3.54	3.42
	2.61	2.02
	4.64	4.38
	2.22	2.76
	1.64	2.86
	2.5	5.42
	1.05	2.5
	2.15	2.39
	2.14	3.13
	2.34	3.35
	1.98	1.93
	2.97	4.87
	1.63	2.76
	2.43	5.06
	4.16	3.68
	4.57	3.39
	3.31	2.76
	2.39	2.97
	1.93	3.96
	1.84	1.86
	1.44	6.25
		2.74
		3.58
		6.53
		3.28
		3.1
		4.13
		5.06
		2.99
		1.31
		3.12
		1.97
		2.08
		2.21
		2.34
		2.86
		2.21
		3.06
		2.47
		1.82
		2.02
		2.93
		2.06
		2.78
		2.4
		2.76
		2.39
		3.01
		2.96
		3.16
		2.96
		1.95
		2.35
		2.34
		2.34
		1.97
		2.1
		1.82
		1.58
		2.1

## Sheet: Figure  1 E
					Statistic
	CGGal4
	Ctrl	DieRNAi				CGGal4
	2.91	3.47				Ctrl	DieRNAi
	7.28	3.98			Number of values	45	85
	3.9	3.38
	6.14	6.78			Minimum	2.57	2.61
	8.16	3.68			Maximum	10.23	16.02
	4.19	4.19			Range	7.66	13.41
	2.57	4.17
	6.87	3.9			Mean	5.576	7.779
	4.19	3.38			Std. Deviation	1.753	3.295
	4.07	5.05			Std. Error of Mean	0.2613	0.3574
	4.77	4.71
	10.23	2.96
	5.58	4.68
	7.57	4.19
	6.26	5.46
	6.91	4.68
	3.86	4.86
	6.09	4.42
	3.96	2.61
	5.93	8.59
	4.69	4.16
	3.93	10.85
	4.49	8.29
	4.71	4.84
	6.24	9.26
	5.48	6.42
	5.26	7.39
	9.8	4.97
	9.71	10.88
	3.38	8.83
	5.51	10.32
	7.32	11.03
	6.58	11.86
	6.03	9.74
	6.09	8.12
	5.87	7.35
	6.07	7.92
	6.25	14.05
	3.64	8.06
	5.56	11.63
	5.3	5.98
	3.96	6.63
	4.07	8.74
	3.54	9.88
	5.98	6.78
		11.29
		7.91
		12.63
		4.19
		4.77
		4.6
		5.88
		5.7
		4.77
		13.05
		10.15
		12.89
		16.02
		8.37
		5.71
		13.65
		25.38*
		21.69*
		11.76
		9.2
		8.53
		14.82
		12.13
		8.52
		12.91
		7.02
		6.42
		4.84
		8.32
		14.9
		6.25
		10.66
		10.48
		7.17
		12.33
		9.38
		10.49
		8.74
		5.73
		5.33
		5.36
		5.2

## Sheet: Figure 2 E
												Statistic
				Experiment			%Spread						Mock	Die1V5	Die1RGE-V5
		Mock		1	2	3	1	2	3			Number of values	3	3	3
		Pmt IF	Circular	40	36	59
			Spread	0	4	4	0	10	6.34921			Minimum	0	67.09	11.11
		Die1V5										Maximum	10	77.88	20
		Pmt IF	Circular	21	26	23						Range	10	10.8	8.889
			Spread	68	53	81	76.4045	67.0886	77.8846
		Die1RGE-V5										Mean	5.45	73.79	15
		Pmt IF	Circular	12	64	62						Std. Deviation	5.06	5.853	4.547
			Spread	3	8	10	20	11.1111	13.8889			Std. Error of Mean	2.922	3.379	2.625

## Sheet: Figure 3 C,D
	Figure 3C
	Cell Death Spreading (Annexin)						Statistic
								Mock	DieV5	Mock UV	DieV5 UV
		Mock	DieV5	Mock UV	DieV5 UV		Number of values	7	4	5	5
		2.51046	0	22.467	1.41243
		1.2012	0	14.6096	1.0453		Minimum	0	0	14.61	1.045
		2.24719	0	20.7317	10.0703		Maximum	4.255	0	43.13	10.07
		4.25532	0	43.125	4.3771		Range	4.255	0	28.52	9.025
		0		35.2174	2.43902
		0.833333					Mean	1.8	0	27.23	3.869
		1.55039					Std. Deviation	1.374	0	11.63	3.7
							Std. Error of Mean	0.5194	0	5.199	1.655
	Figure 3D
	Cell Death Spreading (Annexin)						Statistic
								DsRFP Mock	DsRFP DieV5	DsDiap Mock	DsDiap DieV5
		DsRFP Mock	DsRFP DieV5	DsDiap Mock	DsDiap DieV5		Number of values	3	3	5	6
		7.36607	1.16732	87.3418	2.39521
		8.08081	2.25564	24.9012	2.88462		Minimum	7.366	1.075	24.9	2.395
		13.3333	1.07527	57.1429	5.71429		Maximum	13.33	2.256	87.34	11.28
				42.963	10.9948		Range	5.967	1.18	62.44	8.887
				29.7297	11.2821
					3.125		Mean	9.593	1.499	48.42	6.066
							Std. Deviation	3.259	0.6565	25.12	4.096
							Std. Error of Mean	1.881	0.379	11.23	1.672

## Sheet: Figure 4 C
	Identified Proteins (110/312)	Accession Number	gene ID	MW	Symbol	% total Spectra		Relative Enrichment %
	Guanine nucleotide-binding protein subunit beta-like protein OS=Drosophila melanogaster GN=Rack1 PE=1 SV=2	GBLP_DROME	Rack1	36 kDa	Rack1	0.078		12.5806
	Protein disulfide-isomerase A6 homolog OS=Drosophila melanogaster GN=CaBP1 PE=1 SV=1	PDIA6_DROME	CaBP1	47 kDa	CaBP1	0.052		8.3871
	Annexin B10 OS=Drosophila melanogaster GN=AnxB10 PE=2 SV=3	ANX10_DROME	AnxB10	36 kDa	AnxB10	0.043		6.93548
	Catalase OS=Drosophila melanogaster GN=Cat PE=1 SV=2	CATA_DROME	Cat	57 kDa	Cat	0.035		5.64516
	Filamin-A OS=Drosophila melanogaster GN=cher PE=1 SV=2	FLNA_DROME	cher	239 kDa	cher	0.035		5.64516
	Calreticulin OS=Drosophila melanogaster GN=Crc PE=1 SV=2	CALR_DROME	Crc	47 kDa	Crc	0.026		4.19355
	Annexin B9 OS=Drosophila melanogaster GN=AnxB9 PE=2 SV=2	ANXB9_DROME	AnxB9	36 kDa	AnxB9	0.026		4.19355
	Myosin heavy chain, non-muscle OS=Drosophila melanogaster GN=zip PE=1 SV=2	MYSN_DROME	zip	237 kDa	zip	0.026		4.19355
	Inositol-3-phosphate synthase OS=Drosophila melanogaster GN=Inos PE=1 SV=1	INO1_DROME	Inos	62 kDa	Inos	0.026		4.19355
	14-3-3 protein epsilon OS=Drosophila melanogaster GN=14-3-3epsilon PE=1 SV=2	1433E_DROME	14-3-3epsilon	30 kDa	14-3-3epsilon	0.017		2.74194
	Otefin OS=Drosophila melanogaster GN=Ote PE=1 SV=2	OTE_DROME	Ote	47 kDa	Ote	0.026		4.19355
	Protein sly1 homolog OS=Drosophila melanogaster GN=Slh PE=2 SV=4	SLY1_DROME	Slh	72 kDa	Slh	0.026		4.19355
	Clathrin heavy chain OS=Drosophila melanogaster GN=Chc PE=1 SV=1	CLH_DROME	Chc	191 kDa	Chc	0.017		2.74194
	V-type proton ATPase subunit E OS=Drosophila melanogaster GN=Vha26 PE=2 SV=1	VATE_DROME	Vha26	26 kDa	Vha26	0.017		2.74194
	Krueppel homolog 2 OS=Drosophila melanogaster GN=Kr-h2 PE=1 SV=1	KRH2_DROME	Kr-h2	31 kDa	Kr-h2	0.017		2.74194
	ATP synthase subunit O, mitochondrial OS=Drosophila melanogaster GN=ATPsynO PE=2 SV=2	ATPO_DROME	ATPsynO	22 kDa	ATPsynO	0.017		2.74194
	Probable trans-2-enoyl-CoA reductase, mitochondrial OS=Drosophila melanogaster GN=CG16935 PE=3 SV=2	MECR_DROME	CG16935	39 kDa	CG16935	0.017		2.74194
	Protein catecholamines up OS=Drosophila melanogaster GN=Catsup PE=2 SV=1	CSUP_DROME	Catsup	49 kDa	Catsup	0.017		2.74194
	Protein argonaute-2 OS=Drosophila melanogaster GN=AGO2 PE=1 SV=3	AGO2_DROME	AGO2	137 kDa	AGO2	0.017		2.74194
	Probable dolichol-phosphate mannosyltransferase OS=Drosophila melanogaster GN=CG10166 PE=3 SV=1	DPM1_DROME	CG10166	27 kDa	CG10166	0.017		2.74194
	GrpE protein homolog, mitochondrial OS=Drosophila melanogaster GN=Roe1 PE=2 SV=2	GRPE_DROME	Roe1	24 kDa	Roe1	0.017		2.74194
	Glycoprotein-N-acetylgalactosamine 3-beta-galactosyltransferase 1 OS=Drosophila melanogaster GN=C1GalTA PE=2 SV=1	C1GLT_DROME	C1GalTA	44 kDa	C1GalTA	0.017		2.74194
	Transmembrane emp24 domain-containing protein eca OS=Drosophila erecta GN=eca PE=3 SV=1	TMEDE_DROER (+4)	eca	25 kDa	eca	0.017		2.74194
	Adenosylhomocysteinase OS=Drosophila melanogaster GN=Ahcy13 PE=2 SV=2	SAHH_DROME	Ahcy13	47 kDa	Ahcy13	0.017		2.74194
					Total %	0.62

## Sheet: Figure 4 F
		Mock		DieV5				Statistic
		dsRFP	dsCat1	dsRFP	dsCat1				MocK		DieV5
		7.85714	2.47678	8.45638	5.28402			Number of values	15	8	10	8
		10.5769	7.55814	0.494438	6.3981
		9.18775	12.8425	3.32005	15.3543			Minimum	3.682	2.477	0.4944	2.889
		8.3014	7.1831	4.97981	14.7139			Maximum	11.24	12.84	8.456	15.35
		9.14867	8.76369	5.49451	10.7711			Range	7.556	10.37	7.962	12.46
		7.89133	5.36232	4.32243	2.88945
		8.02721	6.65813	6.65111	5.14286			Mean	8.23	7.221	4.065	8.108
		4.54016	6.92308	0.530504	4.31034			Std. Deviation	1.988	2.939	2.5	4.849
		7.26644		3.05981				Std. Error of Mean	0.5134	1.039	0.7905	1.714
		7.96221		3.34572
		9.41176
		8.84718
		9.51743
		11.2388
		3.68239

## Sheet: Figure 6 C
		TUNEL Quantification
			TUNEL	Total Nucleus	% TUNEL					Statistic
	Exp1	Mock	29	462	6.27706
			22	470	4.68085						Mock	DieV5	DieV5 3-AT
			29	160	18.125					Number of values	9	8	9
		DieV5	1	160	0.625
			2	199	1.00503					Minimum	1.565	0	1.671
			0	286	0					Maximum	18.13	3.316	6.949
		DieV5+ 3 AT	7	419	1.67064					Range	16.56	3.316	5.278
			24	727	3.30124
			34	670	5.07463					Mean	7.023	1.035	4.323
										Std. Deviation	4.857	1.205	2.096
										Std. Error of Mean	1.619	0.4261	0.6986
	Exp2	Mock	30	914	3.28228
			26	425	6.11765
			22	209	10.5263
		DieV5	0	800	0
			3	781	0.384123
			5	968	0.516529
		DieV5+ 3 AT	16	319	5.01567
			9	428	2.1028
			10	488	2.04918
	Exp2	Mock	21	386	5.44041
			22	306	7.18954
			11	703	1.56472
		DieV5	23	944	2.43644
			25	754	3.31565
		DieV5+ 3 AT	30	515	5.82524
			18	260	6.92308
			23	331	6.94864

## Sheet: Figure S1 C,D
Figure S1 C,D
				dieΔ1/TM3	dieΔ1	dieΔ2/TM3	dieΔ2	dieΔ1/Δ2
			% pupariation	56	55	46	46	38
				93.3333	91.6667	76.6667	76.6667	76
			% Eclosion	56	51	42	0	27
				93.3333	85	70	0	54

## Sheet: Figure S3G
	Survival
			# Death			# Survived				% Survival
		Days	Wt (rev.)	dieΔ1		Wt (rev.)	dieΔ1		Days	Wt (rev.)	dieΔ1
		1				88	79		1	100	100
		5				88	79		5	100	100
		7		1		88	78		7	100	98.7342
		33		3		88	75		33	100	94.9367
		36	2			86	75		36	97.7273	94.9367
		40	3			83	75		40	94.3182	94.9367
		Total	88	79
	Smurf
			# Smurf
		Days	Wt (rev.)	dieΔ1
		10	0	0
		20	0	0
		30	0	0
		40	0	0

## Sheet: Figure S3 H
		pH3 Quantification					Statistic
								Wt (rev.)	dieΔ1	dieΔ1/Δ2
		Wt (rev.)	dieΔ1	dieΔ1/Δ2			Number of values	7	9	10
		22	60	41
		25	93	51			Minimum	2	41	41
		3	155	62			Maximum	35	155	86
		5	145	49			Range	33	114	45
		35	140	55
		2	76	84			Mean	13.57	97.78	62.5
		3	96	86			Std. Deviation	13.49	40.32	15.67
			41	62			Std. Error of Mean	5.098	13.44	4.956
			74	55
				80

[truncated: 1 more sheets: Figure S3 C]
